# Supplementary material for: Diphthamide deficiency promotes association of eEF2 with p53 to induce p21 expression and neural crest defects
Source: Nat Commun. 2024 Apr 26;15:3301. doi: 10.1038/s41467-024-47670-1 (PMC11053169; doi:10.1038/s41467-024-47670-1)
Supplement: Supplementary file 4 — Source Data [file 41467_2024_47670_MOESM4_ESM.xlsx]

## Sheet: Figure 1
Figure 1 f, g, h	Raw data
	1st
	2nd
	3rd
	4th (Pictures in the manuscript）

## Sheet: Figure 2
Figure 2c

## Sheet: Figure 3
	Raw data
Figure 3s

## Sheet: Figure 4
	Raw data											Raw data
Figure 4a	1st										Figure 4b	1st (Pictures in the manuscript）
	2nd
												2nd
	3rd (Pictures in the manuscript）
												3rd
	Raw data											Raw data
Figure 4d	1st										Figure 4g	1st (Pictures in the manuscript）
	2nd											2nd
												3rd
	3rd (Pictures in the manuscript）
Figure 4h	Raw data
	1st (Pictures in the manuscript）
	2nd
	3rd
Figure 4c
Raw Ct(ΔRn)
	Experiment	Replicate	ALDH4	GAPDH	Experiment	Replicate	ALDH4	GAPDH	Experiment	Replicate	ALDH4	GAPDH	Experiment	Replicate	ALDH4	GAPDH	Experiment	Replicate	ALDH4	GAPDH
Con siRNA	1	1	26.1371	14.4231	2	1	26.3463	14.8253	3	1	26.9062	15.5174	4	1	27.7099	16.0132	5	1	27.3494	16.0358
		2	26.1059	12.8289		2	26.368	14.8419		2	27.0505	15.4386		2	27.8582	15.9719		2	27.6307	16.1652
		3	26.3172	14.5406		3	26.4472	14.888		3	26.8588	15.4721		3	27.6732	15.8832		3	27.7547	16.0383
Dph1 siRNA	1	1	26.9179	14.4997	2	1	26.5595	14.8293	3	1	27.0415	15.3785	4	1	27.7788	15.8208	5	1	27.7309	16.0209
		2	26.9193	14.7049		2	26.7828	14.8184		2	27.0049	15.4187		2	28.0169	15.8834		2	28.0101	16.0608
		3	26.5977	14.5532		3	26.6186	14.9475		3	27.4049	15.5031		3	27.8999	15.9709		3	27.793	16.0473
Calculated ALDH4 transcript levels relative to GAPDH
	Experiment	Fold difference			Experiment	Fold difference			Experiment	Fold difference			Experiment	Fold difference			Experiment	Fold difference
Dph1 siRNA1 vs Con siRNA	1	0.685188			2	0.927709			3	0.974858			4	0.797438			5	0.919283
Raw Ct(ΔRn)
	Experiment	Replicate	BAX	GAPDH	Experiment	Replicate	BAX	GAPDH	Experiment	Replicate	BAX	GAPDH	Experiment	Replicate	BAX	GAPDH	Experiment	Replicate	BAX	GAPDH
Con siRNA	1	1	22.41	14.4231	2	1	22.7224	14.8253	3	1	23.3756	15.5174	4	1	24.1224	16.0132	5	1	23.9917	16.0358
		2	22.3886	12.8289		2	22.7049	14.8419		2	23.3622	15.4386		2	24.0255	15.9719		2	24.0871	16.1652
		3	22.5392	14.5406		3	22.7283	14.888		3	23.4889	15.4721		3	23.9614	15.8832		3	24.0336	16.0383
Dph1 siRNA	1	1	22.5588	14.4997	2	1	22.8688	14.8293	3	1	23.7165	15.3785	4	1	24.0874	15.8208	5	1	24.2412	16.0209
		2	22.6858	14.7049		2	22.7983	14.8184		2	23.6654	15.4187		2	24.0987	15.8834		2	24.4456	16.0608
		3	22.6112	14.5532		3	22.7647	14.9475		3	23.706	15.5031		3	24.0873	15.9709		3	24.2893	16.0473
Calculated BAX transcript levels relative to GAPDH
	Experiment	Fold difference			Experiment	Fold difference			Experiment	Fold difference			Experiment	Fold difference			Experiment	Fold difference
Dph1 siRNA1 vs Con siRNA	1	1.01416			2	1.07734			3	0.864794			4	0.903477			5	0.852967
Raw Ct(ΔRn)
	Experiment	Replicate	MDM2	GAPDH	Experiment	Replicate	MDM2	GAPDH	Experiment	Replicate	MDM2	GAPDH	Experiment	Replicate	MDM2	GAPDH	Experiment	Replicate	MDM2	GAPDH
Con siRNA	1	1	21.3027	14.4231	2	1	21.6557	14.8253	3	1	22.2477	15.5174	4	1	22.8573	16.0132	5	1	22.8415	16.0358
		2	21.396	12.8289		2	21.7168	14.8419		2	22.2653	15.4386		2	22.901	15.9719		2	22.8388	16.1652
		3	21.3825	14.5406		3	21.7211	14.888		3	22.3615	15.4721		3	22.9591	15.8832		3	22.8351	16.0383
Dph1 siRNA	1	1	21.1725	14.4997	2	1	21.4617	14.8293	3	1	22.2496	15.3785	4	1	22.8409	15.8208	5	1	22.7582	16.0209
		2	21.2644	14.7049		2	21.5809	14.8184		2	22.2491	15.4187		2	22.8999	15.8834		2	22.7298	16.0608
		3	21.2566	14.5532		3	21.4974	14.9475		3	22.2644	15.5031		3	22.8154	15.9709		3	22.9126	16.0473
Calculated MDM2 transcript levels relative to GAPDH
	Experiment	Fold difference			Experiment	Fold difference			Experiment	Fold difference			Experiment	Fold difference			Experiment	Fold difference
Dph1 siRNA1 vs Con siRNA	1	1.22742			2	1.2249			3	1.08673			4	0.986622			5	1.13577
Raw Ct(ΔRn)
	Experiment	Replicate	P21	GAPDH	Experiment	Replicate	P21	GAPDH	Experiment	Replicate	P21	GAPDH	Experiment	Replicate	P21	GAPDH	Experiment	Replicate	P21	GAPDH
Con siRNA	1	1	21.7532	14.4231	2	1	22.1351	14.8253	3	1	22.4681	15.5174	4	1	23.1208	16.0132	5	1	23.0656	16.0358
		2	21.4443	12.8289		2	22.1111	14.8419		2	22.4126	15.4386		2	23.0676	15.9719		2	23.0406	16.1652
		3	21.4665	14.5406		3	22.0996	14.888		3	22.6642	15.4721		3	23.1887	15.8832		3	23.1379	16.0383
Dph1 siRNA	1	1	21.2422	14.4997	2	1	21.4477	14.8293	3	1	22.2328	15.3785	4	1	22.6636	15.8208	5	1	22.8958	16.0209
		2	21.2336	14.7049		2	21.4016	14.8184		2	22.1872	15.4187		2	22.8034	15.8834		2	22.6045	16.0608
		3	21.1766	14.5532		3	21.5584	14.9475		3	22.1055	15.5031		3	22.5115	15.9709		3	22.7818	16.0473
Calculated P21 transcript levels relative to GAPDH
	Experiment	Fold difference			Experiment	Fold difference			Experiment	Fold difference			Experiment	Fold difference			Experiment	Fold difference
Dph1 siRNA1 vs Con siRNA	1	1.48609			2	1.51462			3	1.37685			4	1.3522			5	1.39992
Raw Ct(ΔRn)
	Experiment	Replicate	P53	GAPDH	Experiment	Replicate	P53	GAPDH	Experiment	Replicate	P53	GAPDH	Experiment	Replicate	P53	GAPDH	Experiment	Replicate	P53	GAPDH
Con siRNA	1	1	22.3366	14.4231	2	1	22.4965	14.8253	3	1	23.0597	15.5174	4	1	23.6132	16.0132	5	1	23.5881	16.0358
		2	22.1914	12.8289		2	22.4137	14.8419		2	23.1006	15.4386		2	23.5671	15.9719		2	23.6524	16.1652
		3	22.1206	14.5406		3	22.4434	14.888		3	23.0994	15.4721		3	23.5766	15.8832		3	23.5749	16.0383
Dph1 siRNA	1	1	22.2612	14.4997	2	1	22.4694	14.8293	3	1	23.0952	15.3785	4	1	23.5292	15.8208	5	1	23.5605	16.0209
		2	22.1988	14.7049		2	22.5	14.8184		2	23.0407	15.4187		2	23.5535	15.8834		2	23.5641	16.0608
		3	22.3318	14.5532		3	22.4628	14.9475		3	23.0999	15.5031		3	23.5898	15.9709		3	23.6228	16.0473
Calculated P53 transcript levels relative to GAPDH
	Experiment	Fold difference			Experiment	Fold difference			Experiment	Fold difference			Experiment	Fold difference			Experiment	Fold difference
Dph1 siRNA1 vs Con siRNA	1	1.01913			2	1.06663			3	1.04262			4	1.02784			5	1.12187
Raw Ct(ΔRn)
	Experiment	Replicate	PUMA	GAPDH	Experiment	Replicate	PUMA	GAPDH	Experiment	Replicate	PUMA	GAPDH	Experiment	Replicate	PUMA	GAPDH	Experiment	Replicate	PUMA	GAPDH
Con siRNA	1	1	25.7337	14.4231	2	1	25.878	14.8253	3	1	26.4229	15.5174	4	1	27.0973	16.0132	5	1	27.1435	16.0358
		2	25.8311	12.8289		2	25.9142	14.8419		2	26.502	15.4386		2	27.0333	15.9719		2	27.0748	16.1652
		3	25.9879	14.5406		3	25.8792	14.888		3	26.4217	15.4721		3	26.9784	15.8832		3	27.1569	16.0383
Dph1 siRNA	1	1	25.4551	14.4997	2	1	25.3465	14.8293	3	1	26.1694	15.3785	4	1	26.5924	15.8208	5	1	26.7821	16.0209
		2	25.4737	14.7049		2	25.3817	14.8184		2	26.1926	15.4187		2	26.4979	15.8834		2	27.1774	16.0608
		3	25.4736	14.5532		3	25.414	14.9475		3	26.2652	15.5031		3	26.5235	15.9709		3	26.7152	16.0473
Calculated PUMA transcript levels relative to GAPDH
	Experiment	Fold difference			Experiment	Fold difference			Experiment	Fold difference			Experiment	Fold difference			Experiment	Fold difference
Dph1 siRNA1 vs Con siRNA	1	1.22356			2	1.57682			3	1.31678			4	1.4404			5	1.25185
Raw Ct(ΔRn)
	Experiment	Replicate	TG1	GAPDH	Experiment	Replicate	TG1	GAPDH	Experiment	Replicate	TG1	GAPDH	Experiment	Replicate	TG1	GAPDH	Experiment	Replicate	TG1	GAPDH
Con siRNA	1	1	25.7337	14.4231	2	1	25.878	14.8253	3	1	26.4229	15.5174	4	1	27.0973	16.0132	5	1	27.1435	16.0358
		2	25.8311	12.8289		2	25.9142	14.8419		2	26.502	15.4386		2	27.0333	15.9719		2	27.0748	16.1652
		3	25.9879	14.5406		3	25.8792	14.888		3	26.4217	15.4721		3	26.9784	15.8832		3	27.1569	16.0383
Dph1 siRNA	1	1	25.4551	14.4997	2	1	25.3465	14.8293	3	1	26.1694	15.3785	4	1	26.5924	15.8208	5	1	26.7821	16.0209
		2	25.4737	14.7049		2	25.3817	14.8184		2	26.1926	15.4187		2	26.4979	15.8834		2	27.1774	16.0608
		3	25.4736	14.5532		3	25.414	14.9475		3	26.2652	15.5031		3	26.5235	15.9709		3	26.7152	16.0473
Calculated TG1 transcript levels relative to GAPDH
	Experiment	Fold difference			Experiment	Fold difference			Experiment	Fold difference			Experiment	Fold difference			Experiment	Fold difference
Dph1 siRNA1 vs Con siRNA	1	1.22356			2	1.57682			3	1.31678			4	1.4404			5	1.25185
Raw Ct(ΔRn)
	Experiment	Replicate	Dph1	GAPDH	Experiment	Replicate	Dph1	GAPDH	Experiment	Replicate	Dph1	GAPDH	Experiment	Replicate	Dph1	GAPDH	Experiment	Replicate	Dph1	GAPDH
Con siRNA	1	1	23.6609	14.4231	2	1	23.9133	14.8253	3	1	24.4819	15.5174	4	1	25.0257	16.0132	5	1	25.0039	16.0358
		2	23.6137	12.8289		2	23.9248	14.8419		2	24.4531	15.4386		2	25.0403	15.9719		2	24.9854	16.1652
		3	23.6985	14.5406		3	23.9897	14.888		3	24.5747	15.4721		3	25.0103	15.8832		3	25.1624	16.0383
Dph1 siRNA	1	1	25.2079	14.4997	2	1	25.3119	14.8293	3	1	26.0331	15.3785	4	1	26.4648	15.8208	5	1	26.6425	16.0209
		2	25.0572	14.7049		2	25.2778	14.8184		2	25.9697	15.4187		2	26.3648	15.8834		2	26.6483	16.0608
		3	25.0829	14.5532		3	25.314	14.9475		3	26.0745	15.5031		3	26.5165	15.9709		3	26.6367	16.0473
Calculated Dph1 transcript levels relative to GAPDH
	Experiment	Fold difference			Experiment	Fold difference			Experiment	Fold difference			Experiment	Fold difference			Experiment	Fold difference
Dph1 siRNA1 vs Con siRNA	1	0.387743			2	0.402837			3	0.371366			4	0.380586			5	0.369525
Figure 4e
Raw Ct(ΔRn)
	Experiment	Replicate	ALDH4	Pipa	Experiment	Replicate	ALDH4	Pipa	Experiment	Replicate	ALDH4	Pipa
WT	1	1	24.9482	16.2529	2	1	25.7407	18.2173	3	1	25.5509	18.1977
		2	25.0276	16.3623		2	25.4803	18.1933		2	25.7432	18.2206
		3	25.0597	16.3314		3	25.7358	18.2533		3	25.4685	18.2206
Dph1 E237Q/Q41X	1	1	25.1355	16.715	2	1	25.9719	18.6859	3	1	25.7325	18.6342
		2	25.0736	16.6768		2	25.9667	18.614		2	26.0409	18.6378
		3	25.2257	16.8337		3	25.7997	18.6044		3	25.8387	18.6495
Calculated ALDH4 transcript levels relative to Pipa
	Experiment	Fold difference			Experiment	Fold difference			Experiment	Fold difference
Dph1 E237Q/Q41X vs WT	1	0.622687			2	1.35821			3	1.40394
Raw Ct(ΔRn)
	Experiment	Replicate	P53	Pipa	Experiment	Replicate	P53	Pipa	Experiment	Replicate	P53	Pipa
WT	1	1	21.3671	16.2529	2	1	21.9379	18.2173	3	1	22.0624	18.1977
		2	21.5294	16.3623		2	22.0713	18.1933		2	22.0229	18.2206
		3	21.5209	16.3314		3	22.1262	18.2533		3	22.0939	18.2206
Dph1 E237Q/Q41X	1	1	21.7473	16.715	2	1	22.6079	18.6859	3	1	22.5127	18.6342
		2	22.0382	16.6768		2	22.4717	18.614		2	22.4767	18.6378
		3	21.9185	16.8337		3	22.4991	18.6044		3	22.4552	18.6495
Calculated P53 transcript levels relative to Pipa
	Experiment	Fold difference			Experiment	Fold difference			Experiment	Fold difference
Dph1 E237Q/Q41X vs WT	1	0.49919			2	1.20223			3	1.24502
Raw Ct(ΔRn)
	Experiment	Replicate	P21	Pipa	Experiment	Replicate	P21	Pipa	Experiment	Replicate	P21	Pipa
WT	1	1	25.6163	16.2529	2	1	26.2973	18.2173	3	1	26.3895	18.1977
		2	25.3464	16.3623		2	26.4242	18.1933		2	26.268	18.2206
		3	25.5881	16.3314		3	26.2517	18.2533		3	26.4052	18.2206
Dph1 E237Q/Q41X	1	1	24.3083	16.715	2	1	25.424	18.6859	3	1	25.3436	18.6342
		2	24.4916	16.6768		2	25.1714	18.614		2	25.3308	18.6378
		3	24.4251	16.8337		3	25.4056	18.6044		3	25.3911	18.6495
Calculated P21 transcript levels relative to Pipa
	Experiment	Fold difference			Experiment	Fold difference			Experiment	Fold difference
Dph1 E237Q/Q41X vs WT	1	1.66337			2	3.25294			3	3.2176
Raw Ct(ΔRn)
	Experiment	Replicate	MDM2	Pipa	Experiment	Replicate	MDM2	Pipa	Experiment	Replicate	MDM2	Pipa
WT	1	1	22.5092	16.2529	2	1	23.3584	18.2173	3	1	23.3958	18.1977
		2	22.5802	16.3623		2	23.5069	18.1933		2	23.3139	18.2206
		3	22.5347	16.3314		3	23.4752	18.2533		3	23.3907	18.2206
Dph1 E237Q/Q41X	1	1	22.6598	16.715	2	1	23.7758	18.6859	3	1	23.6803	18.6342
		2	22.8835	16.6768		2	23.5572	18.614		2	23.5715	18.6378
		3	22.8128	16.8337		3	23.7781	18.6044		3	23.731	18.6495
Calculated MDM2 transcript levels relative to Pipa
	Experiment	Fold difference			Experiment	Fold difference			Experiment	Fold difference
Dph1 E237Q/Q41X vs WT	1	0.667105			2	1.31096			3	1.3558
Raw Ct(ΔRn)
	Experiment	Replicate	BAX	Pipa	Experiment	Replicate	BAX	Pipa	Experiment	Replicate	BAX	Pipa
WT	1	1	21.2363	16.2529	2	1	21.9324	18.2173	3	1	21.9147	18.1977
		2	21.2941	16.3623		2	21.9095	18.1933		2	21.9189	18.2206
		3	21.3303	16.3314		3	21.8585	18.2533		3	21.8501	18.2206
Dph1 E237Q/Q41X	1	1	21.3657	16.715	2	1	22.0032	18.6859	3	1	22.026	18.6342
		2	21.2211	16.6768		2	21.9762	18.614		2	21.9615	18.6378
		3	21.2914	16.8337		3	21.9753	18.6044		3	22.048	18.6495
Calculated BAX transcript levels relative to Pipa
	Experiment	Fold difference			Experiment	Fold difference			Experiment	Fold difference
Dph1 E237Q/Q41X vs WT	1	0.68116			2	1.56577			3	1.54291
Raw Ct(ΔRn)
	Experiment	Replicate	PUMA	Pipa	Experiment	Replicate	PUMA	Pipa	Experiment	Replicate	PUMA	Pipa
WT	1	1	32.0006	16.2529	2	1	32.5946	18.2173	3	1	32.2647	18.1977
		2	31.5685	16.3623		2	32.6396	18.1933		2	32.42	18.2206
		3	32.311	16.3314		3	32.1512	18.2533		3	32.5177	18.2206
Dph1 E237Q/Q41X	1	1	28.8878	16.715	2	1	29.6315	18.6859	3	1	29.7314	18.6342
		2	28.7477	16.6768		2	29.8688	18.614		2	29.7791	18.6378
		3	29.1194	16.8337		3	29.8358	18.6044		3	29.4967	18.6495
Calculated PUMA transcript levels relative to Pipa
	Experiment	Fold difference			Experiment	Fold difference			Experiment	Fold difference
Dph1 E237Q/Q41X vs WT	1	5.19428			2	10.6257			3	11.5104
Figure 4i
ChIP-qPCR Raw Ct(ΔRn)
P21-1391	Experiment	Replicate	input	IP	Experiment	Replicate	input	IP	Experiment	Replicate	input	IP
Con siRNA	1	1	27.572	34.3088	2	1	28.5356	35.3397	3	1	28.7624	34.506
		2	27.6026	34.0192		2	28.7605	35.3654		2	28.6995	35.3923
		3	27.6165	34.164		3	28.5987	35.3139		3	28.8072	34.7955
Dph1 siRNA1	1	1	27.3635	33.5277	2	1	28.3288	33.893	3	1	28.491	34.4056
		2	27.5389	33.2501		2	28.4216	33.8636		2	28.354	34.8645
		3	27.5447	33.3048		3	28.27	33.8783		3	28.6152	34.0227
Dph1 siRNA2	1	1	27.349	33.5229	2	1	28.3755	34.8263	3	1	28.4527	34.501
		2	27.5589	33.3593		2	28.5615	34.896		2	28.6134	34.5516
		3	27.5877	33.4257		3	28.5719	34.7427		3	28.6235	34.5263
Calculated P21 promoter DNA levels
	Experiment	Fold difference			Experiment	Fold difference			Experiment	Fold difference
Dph1 siRNA1 vs Con siRNA	1	1.48766			2	1.88355			3	1.65199
Dph1 siRNA2 vs Con siRNA	1	1.39071			2	1.09653			3	1.40299
ChIP-qPCR Raw Ct(ΔRn)
P21-2883	Experiment	Replicate	input	IP	Experiment	Replicate	input	IP	Experiment	Replicate	input	IP
Con siRNA	1	1	27.7083	35.4355	2	1	28.642	35.4894	3	1	28.5515	35.309
		2	27.6342	35.1265		2	28.6541	35.7013		2	28.5293	35.2386
		3	27.6661	34.8175		3	28.6628	35.5954		3	28.7477	35.3794
Dph1 siRNA1	1	1	27.3769	34.0689	2	1	28.4827	34.3363	3	1	28.4585	34.2524
		2	27.6509	34.0746		2	28.5636	34.9143		2	28.3701	34.2749
		3	27.383	33.9088		3	28.3974	34.6253		3	28.24	34.2299
Dph1 siRNA2	1	1	27.3505	33.9687	2	1	28.4383	34.1552	3	1	28.4113	34.2124
		2	27.3934	33.984		2	28.3421	34.3389		2	28.4178	34.5844
		3	27.4098	34.0183		3	28.3314	34.5226		3	28.4375	34.3984
Calculated P21 promoter DNA levels
	Experiment	Fold difference			Experiment	Fold difference			Experiment	Fold difference
Dph1 siRNA1 vs Con siRNA	1	1.36837			2	1.8094			3	2.14864
Dph1 siRNA2 vs Con siRNA	1	1.31101			2	2.04392			3	2.0328
ChIP-qPCR Raw Ct(ΔRn)
PUMA	Experiment	Replicate	input	IP	Experiment	Replicate	input	IP	Experiment	Replicate	input	IP
Con siRNA	1	1	27.3473	34.7307	2	1	28.8407	35.4515	3	1	28.599	35.8151
		2	27.3243	35.1288		2	28.6397	35.3664		2	28.6904	35.2761
		3	27.4627	34.3325		3	28.6576	35.2812		3	28.7988	34.8461
Dph1 siRNA1	1	1	27.225	33.4309	2	1	28.3384	34.3311	3	1	28.3416	34.2123
		2	27.1546	33.305		2	28.2606	34.3188		2	28.5847	34.3375
		3	27.2083	33.1792		3	28.1351	34.4896		3	28.5607	34.2749
Dph1 siRNA2	1	1	27.1841	33.517	2	1	28.3844	34.9122	3	1	28.3754	35.3592
		2	27.238	33.2617		2	28.3704	34.6622		2	28.5882	35.5173
		3	27.1769	33.4436		3	28.3335	35.1621		3	28.5698	35.0404
Calculated PUMA promoter DNA levels
	Experiment	Fold difference			Experiment	Fold difference			Experiment	Fold difference
Dph1 siRNA1 vs Con siRNA	1	1.65614			2	1.62651			3	2.08156
Dph1 siRNA2 vs Con siRNA	1	1.54664			2	1.22055			3	1.02981

## Sheet: Supplementary Figure 3
Supplementary Figure 3f	1st (Pictures in the Supplemental file)			2nd			3rd

## Sheet: Supplementary Figure 8
Supplementary Figure 8
	1st (Pictures in the Supplemental file)
	2nd
	3rd

## Sheet: Supplementary Figure 9
Supplementary Figure 9	1st (Pictures in the Supplemental file)
	2nd
	3rd

## Sheet: Supplementary Figure 10
Supplementary Figure 10c
Diameter of control U251 cells
Diameter of DPH1 KO cells
	DPH1 ko cell			Control U251 cell
	NO	Cell diameter（μm）		NO	Cell diameter（μm）
	1	105.82		1	76.44
	2	97.71		2	90.97
	3	97.71		3	69.16
	4	123.84		4	67.42
	5	121.46		5	63.7
	6	111.12		6	72.87
	7	113.04		7	70.98
	8	105.53		8	80.05
	9	94.68		9	72.78
	10	124.05		10	72.78
	11	107.48		11	61.97
	12	101.27		12	59.85
	13	115.77		13	77.19
	14	127.57		14	73.34
	15	109.9		15	76.37
	16	105.59		16	76.95
	17	98.26		17	80.24
	18	114.68		18	85.59
	19	103.72		19	72.87
	20	103.72		20	67.71
	21	134.32		21	70.98
	22	118.32		22	76.37
	23	126.18		23	61.02
	24	129.48		24	75.15
	25	114.64		25	65.52
	26	123.72		26	93.23
	27	127.68		27	90.06
	28	131		28	73.14
	29	129.22		29	71.49
	30	127.36		30	74.79
	31	129.23		31	70.65
	32	140.52		32	71.17
	33	138.29		33	65.73
	34	131		34	71.33
	35	125.55		35	81.3
	36	107.36		36	100.91
	37	129.06		37	78.42
	38	106.79		38	85.51
	39	128.92		39	83.71
	40	127.99		40	75.67
	41	143.01		41	78.57
	42	125.75		42	92.95
	43	134.75		43	79.93
	44	136.5		44	80.32
	45	123.77		45	69.16
	46	129.22		46	89.15
	47	121.91		47	74.6
	48	98.26		48	83.16
	49	114.75		49	82.6
	50	132.83		50	76.61
	51	109.3		51	78.26
	52	107.36		52	81.73
	53	120.08		53	70.21
	54	138.27		54	63.7
	55	107.36		55	86.97
	56	143.84		56	94.56
	57	116.5		57	74.62
	58	134.65		58	58.48
	59	131.2		59	66.63
	60	116.36		60	70.96
	61	120.14		61	82.28
	62	134.68		62	78.42
	63	113.04		63	90.93
	64	140.11		64	74.68
	65	129.23		65	82.86
	66	136.5		66	90.02
	67	129.38		67	84.73
	68	123.73		68	87.35
	69	114.75		69	85.99
	70	138.27		70	74.79
	71	105.78		71	76.44
	72	127.82		72	74.62
	73	106.97		73	80.38
	74	97.64		74	78.32
	75	83.87		75	89.76
	76	107.73		76	85.99
	77	120.96		77	91.26
	78	112.82		78	100.08
	79	118.48		79	79.93
	80	127.37		80	83.77
	81	107.48		81	72.46
	82	109.41		82	67.34
	83	114.64		83	76.37
	84	111.93		84	64.33
	85	103.83		85	80.24
	86	111.22		86	66.73
	87	107.41		87	89.17
	88	123.03		88	89.17
	89	113.74		89	88.54
	90	95.51		90	62.84
				91	62.82
				92	73.43
				93	71.05
				94	78.99
				95	76.95
				96	65.22
				97	85.65
				98	71.33
				99	69.23
				100	67.51
Supplementary Figure 10a
	Cell counting
		U251 WT( X 105 )	DPH1 KO( X 105)
	Day1	1.15	0.98
		1.1	0.95
		1.15	1.1
	Day2	1.72	1.05
		1.72	1.05
		1.68	0.98
	Day3	2.42	1.44
		2.41	1.42
		2.51	1.4
	Day4	3.06	1.72
		3.07	1.63
		3.1	1.7
	Day5	4.5	2.04
		4.34	2.81
		4.09	2.04
	Day6	12.4	3.48
		13.2	3.2
		11.1	3.3

## Sheet: Supplementary Figure 11
Supplementary Figure 11a	1st (Pictures in the Supplemental file)			2nd			3rd
											Raw Ct(ΔRn)
												Experiment	Replicate	DPH2	GAPDH	Experiment	Replicate	DPH2	GAPDH	Experiment	Replicate	DPH2	GAPDH	Experiment	Replicate	DPH2	GAPDH
											Con siRNA	1	1	25.0958	18.0208	2	1	25.458	17.7818	3	1	25.191	17.6835	4	1	24.8948	17.526
													2	24.9516	17.6408		2	25.3893	17.7133		2	25.1573	17.58		2	25.036	17.482
													3	25.169	17.6196		3	25.3433	17.6978		3	25.2524	17.4222		3	24.9016	17.4208
											DPH2 siRNA	1	1	27.3288	17.3963	2	1	27.5747	17.6846	3	1	27.5934	17.5905	4	1	27.0954	17.1822
													2	27.2081	17.3364		2	27.6848	17.5927		2	27.351	17.7201		2	27.1616	17.4467
													3	27.1612	17.2499		3	27.7129	17.511		3	27.3233	17.7908		3	27.0487	17.0852
											Calculated DPH2 transcript levels relative to GAPDH
												Experiment	Fold difference			Experiment	Fold difference			Experiment	Fold difference			Experiment	Fold difference
											Con siRNA vs DPH2 siRNA	1	0.190599			2	0.171042			3	0.196139			4	0.216392
Supplementary Figure 11b	1st (Pictures in the Supplemental file)			2nd			3rd
											Raw Ct(ΔRn)
												Experiment	Replicate	DPH6	GAPDH	Experiment	Replicate	DPH6	GAPDH	Experiment	Replicate	DPH6	GAPDH
											Con siRNA	1	1	28.6418	18.0208	2	1	28.5371	17.526	3	1	28.7805	17.6835
													2	28.6386	17.6408		2	28.7106	17.482		2	29.025	17.58
													3	28.8708	17.6196		3	28.4199	17.4208		3	29.0383	17.4222
											DPH6 siRNA	1	1	31.6916	17.3022	2	1	31.25	17.3498	3	1	31.3563	17.0236
													2	31.7274	17.3225		2	31.4011	17.2214		2	31.2758	16.825
													3	31.697	17.402		3	31.2507	17.1238		3	31.4283	16.9458
											Calculated DPH6 transcript levels relative to GAPDH
												Experiment	Fold difference			Experiment	Fold difference			Experiment	Fold difference
											Con siRNA vs DPH6 siRNA	1	0.106329			2	0.130378			3	0.102076

## Sheet: Supplementary Figure 13
Supplementary Figure 13b
	Nuclear eEF2 (red fluorescence) intensity
	NO	DPH1+/+ cell	DPH1E242Q/Q46Xcell
	1	27.8519	45.4811
	2	25.3817	40.8434
	3	34.9764	48.7292
	4	22.1537	57.1305
	5	26.1544	43.2131
	6	21.9755	32.4524
	7	33.4206	36.3683
	8	26.9522	35.7845
	9	29.9462	26.9666
	10	24.8825	35.031
	11	30.3073	27.3025
	12	20.9481	24.3638
	13	32.6686	53.2339
	14	17.2523	45.0301
	15	27.4494	31.3239
	16	30.1966	46.0836
	17	15.328	45.8991
	18	30.5785	32.1916
	19	31.2183	48.8218
	20	24.2513	38.6857
	21	18.9805	37.0655
	22	31.9627	36.5628
	23	24.4786	52.5959
	24	27.3866	70.5327
	25	29.5081	36.3951
	26	18.4633	42.1335
	27	31.7818	36.8827
	28	23.8711	42.5739
	29	20.0729	48.7302
	30	28.4394	40.0426
	31	28.1023	52.0187
	32	34.7986	54.0968
	33	33.3412	39.0039
	34	21.6606	43.4619
	35	23.7534	35.929
	36	22.919	36.2527
	37	26.9828	46.3599
	38	23.5526	40.1356
	39	32.7682	39.4876
	40	26.6916	47.1989
	41	24.3349	41.0622
	42	24.6298	45.1818
	43	27.6678	33.6608
	44	25.8755	41.1215
	45	19.1212	48.7148
	46	34.2217	37.798
	47	20.1813	48.4182
	48	33.4751	36.6164
	49	34.086	53.1211
	50	31.7413	47.1986
	51	18.3638	49.5743
	52	16.3344	41.2898
	53	18.12	41.8798
	54	31.6442	46.1617
	55	30.3674	33.8953
	56	28.9016	36.749
	57	28.4582	15.4477
	58	24.7768	46.8664
	59	22.2057	37.5649
	60	36.85	48.4067
	61	37.8071	33.672
	62	25.5285	36.2726
	63	21.4958	49.5604
	64	34.6037	42.0667
	65	26.1484	35.66
	66	25.5444	16.8977
	67	23.1471	34.5656
	68	28.0729	53.5297
	69	32.6971	29.8813
	70	22.6137	37.0762
	71	13.2441	25.5387
	72	42.0022	40.6384
	73	33.9249	42.1566
	74	23.5066	45.9493
	75	29.906	32.1902
	76	24.6854	41.2673
	77	31.2738	31.696
	78	23.4968	46.2972
	79	31.3056	40.9314
	80	19.4803	34.7884
	81	17.8	35.7604
	82	24.6511	36.5719
	83	43.9445	36.6439
	84	13.0679	43.1056
	85	29.8305	31.5176
	86	35.1952	28.3076
	87	28.4947	41.6341
	88	24.2993	38.248
	89	23.9443	47.1935
	90	34.2156	46.4299
	91	27.9421	38.7775
	92	29.0142	29.7663
	93	28.1681	37.3331
	94	42.7898	49.9772
	95	23.4781	34.6479
	96	39.6977	33.462
	97	28.9476	58.6663
	98	22.5317	31.177
	99	31.253	49.0416
	100	33.4831	53.1211
	101	14.2013	41.1739
	102	24.1169	41.8398
	103	23.7796	40.7196
	104	19.9409	41.7462
	105	30.3134	37.93
	106	24.515	39.3056
	107	23.0373	62.5339
	108	32.6906	46.6306
	109	25.7109	34.7347
	110	29.8474	19.3503
	111	25.0149	42.7071
	112	22.7289	28.1634
	113	29.805	21.6543
	114	35.4442	54.8928
	115	23.6662	52.4535
	116	34.518	50.9837
	117	25.2096	47.7321
	118	37.2948	53.4694
	119	22.3092	39.3541
	120	34.0342	38.0916
	121	29.37	47.576
	122	17.8091	39.6779
	123	44.202	40.6289
	124	47.7301	44.5804
	125	32.1016	49.6058
	126	26.0767	40.399
	127	29.4878	36.991
	128	32.8027	25.3511
	129	34.6555	33.4571
	130	29.5111	41.8015
	131	42.1454	27.2723
	132	27.7587	32.7473
	133	33.4238	35.1753
	134	22.6981	33.8909
	135	38.0466	11.2538
	136	25.8385	13.9211
	137	32.3623	29.3362
	138	42.1737	6.75268
	139	30.6704	21.6443
	140	22.2848	29.5533
	141	24.5601	30.3007
	142	34.3533	38.9792
	143	39.1557	35.2874
	144	24.0183	37.4326
	145	25.6854	28.6714
	146	32.3438	25.1511
	147	33.2576	35.412
	148	37.6889	24.8438
	149	32.2972	51.2169
	150	27.8885	35.5362
	151	29.5624	36.0637
	152	23.9121	38.6294
	153	29.1321	27.7291
	154	34.6645	42.4936
	155	13.4533	30.168
	156	15.536	36.9628
	157	8.76107	20.9381
	158	20.3415	34.5322
	159	26.6885	33.7429
	160	11.3222	37.0798
	161	12.2319	29.7194
	162	19.9977	24.6578
	163	25.6621	31.6313
	164	22.3729	46.6748
	165	23.6189	34.6751
	166	11.2099	41.5217
	167	15.7677	29.8675
	168	16.7035	35.8224
	169	15.1549	40.3826
	170	13.2544	46.3205
	171	16.7923	40.326
	172	15.7519	27.2748
	173	22.6681	35.9462
	174	9.73864	32.6047
	175	11.0028	32.7299
	176	18.8892	42.8464
	177	12.3117	28.1719
	178	14.7027	35.6941
	179	10.983	36.2978
	180	14.4805	65.8305
	181	18.9324	30.5363
	182	8.26753	43.0355
	183	11.2204	52.2293
	184	14.6021	35.646
	185	16.6533	49.5109
	186	16.7629	42.963
	187	9.86341	53.2847
	188	13.2405	40.8479
	189	14.1205	31.1502
	190	13.1142	12.906
	191	4.93099
	192	23.1486
	193	18.4405
	194	15.678
	195	24.4842
	196	18.6533
	197	7.58411
	198	16.0299
	199	12.6716
	200	25.0812

[truncated: 1 more sheets: Supplementary Figure 14]
